# Supplementary material for: Cost of illness of the Cervical Cancer of the uterus in Japan - a time trend and future projections
Source: BMC Health Serv Res. 2015 Mar 15;15:104. doi: 10.1186/s12913-015-0776-5 (PMC4378382; doi:10.1186/s12913-015-0776-5)
Supplement: Additional file 1: — Time trend of total person-days of outpatient visits (TOVy), total person-days of hospitalization (THD), and lifetime labor value per person (LVl). [file 12913_2015_776_MOESM1_ESM.xlsx]

## Sheet: Additional file 1
Additional file 1. Time trend of total person-days of outpatient visits (TOVy), total person-days of hospitalization (THD), and lifetime labor value per person (LVl)
age		25-29	30-34	35-39	40-44	45-49	50-54	55-59	60-64	65-69	70-74	75-79	80-84	85-
Total person-days of outpatient visit (TOVy) (person-days)	1996	29200	29200	58400	58400	102200	102200	87600	87600	87600	58400	58400	29200	0
	1999	29200	29200	58400	58400	87600	87600	87600	87600	87600	58400	29200	29200	0
	2002	29200	58400	58400	87600	58400	116800	58400	58400	58400	29200	29200	29200	0
	2005	29200	58400	87600	87600	58400	87600	58400	87600	58400	58400	29200	29200	0
	2008	29200	58400	116800	87600	87600	58400	87600	87600	87600	87600	58400	29200	0
	2011	29200	29200	58400	116800	87600	87600	87600	87600	87600	58400	58400	58400	29200
Total person-days of hospitalization (THD) (person-days)	1996	14802.9	14802.9	42803.7	42803.7	103739	103739	112092	112092	109387	106296	90482.2	25266.1	85429
	1999	10277.6	29120	48268.2	49736.5	78550.6	119661	115991	94701.2	96903.5	100574	55181.2	25755.3	31689.4
	2002	19560	43440	90000	144360	95040	106920	96000	75360	65760	84480	52920	59400	0
	2005	20760	35760	37680	67320	57240	74520	108480	102240	76320	73200	68880	41160	0
	2008	12960	31920	51120	61920	66240	46560	70920	74880	46560	61680	98160	40440	44160
	2011	12360	28080	45720	60840	52200	41040	69120	63720	41040	60000	34080	38280	0
Lifetime labor-value per person (LVl) (thousand yen)	1996	97129.8	91997.8	83960	74380	64017.4	52724.7	41335	30606.7	21096.2	13371.3	7563.22	3714.62	1950.44
	1999	99233.5	93897.1	85508.7	75737.8	65086.8	53453.9	41678.4	30558.4	21231.9	13371.3	7776.4	3714.62	1950.44
	2002	109848	105923	97680.4	86637.4	73975.7	60500	47578.1	36176.5	27032	18609.9	11768.5	6520.62	3481.87
	2005	103977	102126	95082.9	84338.1	71935.5	59797.5	48350.9	37927.2	29056.4	20543.3	13087.9	7145.56	4298.5
	2008	111088	107381	99351.4	89092.4	77018.9	63146.6	48612.6	36380.4	27100.8	18924.2	12038.3	7075.01	4016.82
	2011	114071	111369	104208	93619.9	81131.7	67364.7	53282.2	40861.9	31031.7	22838.4	15407.7	9105.25	5131.56
